# Supplementary material for: Structures of distant diphtheria toxin homologs reveal functional determinants of an evolutionarily conserved toxin scaffold
Source: Commun Biol. 2022 Apr 19;5:375. doi: 10.1038/s42003-022-03333-9 (PMC9018708; doi:10.1038/s42003-022-03333-9)
Supplement: Supplementary file 3 — Supplemental Data [file 42003_2022_3333_MOESM3_ESM.xlsx]

## Sheet: Figure 1
Figure 1F
DSF at pH 7.5
Date	DT		S.a.		S.p.
2019-12-20	48.5	48.5	47.5	47.5	59.5	59.5
2019-12-20	48.5	48.5
2020-01-07	48	48.5
2020-01-09			46.5	46.5	59.5	59.5
2020-01-09			46.5	46.5	59.5	59.5
Figure 1G
	DT (12/20/2019)		AT (12/20/2019)		PT (12/20/2019)				DT (12/20/2019)		AT (12/20/2019)		PT (12/20/2019)				DT (01/06/2020)		AT (01/06/2020)		PT (01/06/2020)
7.5	48.5	48.5	48	48	59	59.5		7.5	48	48.5						7	49	49
7	49	49	49.5	49.5	59.5	59.5		7	49	49						6.5	49.5	49
6.5	49	49	51	51.5	59.5	59.5		6.5	49	49	51.5	51.5	59.5	59.5		6	47.5	47	53.5	55	59.5	60
6	42.5	42						6	47	47.5	54	54	59.5	59.5		5.75	46	46
5.5	33.5	33.5	55.5	55	59.5	59.5		5.5	43	42.5	55.5	55.5	59.5	59.5		5.5	42	42.5	56.5	56	59.5	60.5
5			55.5	56	59.5	59.5		5	34	33	55	55	59.5	59.5		5.25	38	37.5
4.5								4.5	32.5	33	52.5	52.5	59	58.5		5	33.5	33.5	55	56	60	59.5
4			46.5	47	51.5	50.5		4		32.5	46	46	50	50		4.5	33	33	51.5	52	58.5	57
								3.5			34	34	32.5	32.5		4			46.5	47.5	50.5	50.5
																3.75			41.5	41.5	42.5	42.5
	AT (1/9/2020)		PT (1/9/2020)				AT (1/9/2020)		PT (1/9/2020)							3.5			33.5	34	33	33.5
7.5	46.5	46.5	59.5	59.5		7.5	46.5	46.5	59.5	59.5
7	45.5	45.5	59.5	59.5		7	45.5	45.5	59.5	59.5
4.25	43	42.5	52.5	52		4.25	42	42.5	52	52

## Sheet: Figure 2
Figure 2D
2021-06-30
[] (pM)	DT			[] (pM)	AT					[] (pM)	PT
500	1.3762	1.43593		1500000	122.447	112.434	110.946	103.393		1500000	120.208	112.179	111.186	116.137
125	1.60557	1.6847		375000	135.258	122.512	114.193	116.067		375000	125.908	125.771	116.752	119.885
31.25	1.90364	1.89826		93750	120.992	125.273	113.841	116.81		93750	118.179	128.771	122.609	107.154
7.8125	2.08063	1.96959		23437.5	118.017	119.474	101.376	105.17		23437.5	132.771	123.504	112.773	116.545
1.95312	2.14947	2.70785		5859.38	122.087	102.034	128.348	117.882		5859.38	135.563	116.947	121.177	106.611
0.488281	4.1729	4.81593		1464.84	113.012	119.877	109.319	114.131		1464.84	125.576	121.572	122.963	113.03
0.12207	12.8717	18.1036		366.211	116.694	109.262	111.533	116.521		366.211	116.715	107.181	111.869	106.296
0.0305176	54.4269	52.2091		91.5527	119.246	110.937	113.457	112.745		91.5527	110.634	109.689	127.279	116.056
0.00762939	96.3289	88.2566		22.8882	116.749	118.737	97.9001	105.906		22.8882	113.259	111.597	106.435	104.905
0.00190735	92.5686	94.4846		5.72205	101.575	117.699	106.261	113.373		5.72205	103.139	97.8872	112.231	111.426
0.000476837	105.341	92.0109		1.43051	107.105	107.7	95.6217	99.707		1.43051	103.045	108.278	106.902	106.971
2019-10-23										2020-02-11
[] (pM)	DT			[] (pM)	AT					[] (pM)	DT				PT
100	1.9	2		100000	76	77.5				0	93.7	102.9		0	105.4	102.9	101.5
20	1.8	2.1		20000	107.2	104.3				0.000256	97.5	106.5		0.256	108.6	108	104.4
4	2.1	2.3		4000	107	106.1				0.00128	99.2	106.4		1.28	107.5	111.8	107.5
0.8	3	3.2		800	110.3	108.5				0.0064	91.7	105.5		6.4	111.8	110.1	106.6
0.16	11.6	11.2		160	111	110.1				0.032	68.9	85		32	114.8	114.7	112
0.032	57.8	61.9		32	105.3	106.8				0.16	17.2	23		160	112.7	111.1	109
0.0064	95.5	94.8		6.4	103.5	100.9				0.8	3.5	4.3		800	110.9	109.1	107.7
0.00128	105.6	103		1.28	102	101.3				4	2.1	2.7		4000	109.1	109.2	106.9
0.000256	108.8	104.8		0	100.9	99.1				20	1.8	2.3		20000	107.4	106.4	107.1
										100	1.8	2.1		100000	102.8	105	104.3
2019-08-18										2020-01-16
[] (pM)	DT				AT					[] (pM)	DT				PT
0	107.1	106.3		0	99.8	97.3				0	103	98.7		0	99.8	97.6
0.00256	96.8	78.7		0.128	106.2	96.4				0.000256	102.6	102.9		0.256	102.8	102.7
0.0128	62	43.1		0.64	104.5	103.3				0.00128	103	100		1.28	104.8	98.1
0.064	14.1	11.5		3.2	105.3	104.3				0.0064	93.9	94.7		6.4	105.4	106.7
0.32	4.4	3.8		16	118.6	107				0.032	66.1	50.2		32	107.6	110.3
1.6	2.7	2.7		80	110.5	103.7				0.16	18.3	10.9		160	106.4	108.7
8	2.3	2.6		400	105.2	106.5				0.8	4.6	3.5		800	106.2	105
40	2.1	2.4		2000	95.5	99.7				4	2.7	2.6		4000	110.4	112.1
200	2.1	2.2		10000	106.6	103.2				20	2.2	2.2		20000	108.6	107.7
1000	1.8	1.9		50000	109	107.7				100	1.9	1.9		100000	106.4	105

## Sheet: Figure 3
Figure 3B
2019-06-14
[] (pM)	DT			[] (pM)	DT(ATR)			[] (pM)	DT(PTR)
0	102.6	100.4		0	102.2	101.8		0	97.6	95.3
0.00256	106.1	94.2		0.128	106.4	105.7		0.128	104.8	103.6
0.0128	85.2	51.9		0.64	104.2	105.7		0.64	101.5	97.6
0.064	32.1	10		3.2	103.5	110.8		3.2	100.5	92.9
0.32	5.2	4.4		16	113.3	107		16	104	98.2
1.6	2.9	3.5		80	98.7	108.2		80	104	103.9
8	2.7	3.3		400	95.3	101.1		400	100.4	101.4
40	2.4	2.8		2000	98.3	93.9		2000	89.9	86.3
200	2.6	2.8		10000	55.1	56.6		10000	42.1	37.9
1000	2.5	2.8		50000	12.9	10.2		50000	8.3	7.1
2020-03-04
[] (pM)	DT				DT(PTR)
0	99	99.6		0	98.2	102.7
0.000256	97.6	101.6		1.28	100.2	105.1
0.00128	97.8	101.2		6.4	103.2	103
0.0064	94.7	98.4		32	101.2	105.4
0.032	70.7	72.2		160	106.3	108.5
0.16	28.9	30.5		800	98.8	95
0.8	6.5	5.8		4000	56.6	48.1
4	2.5	2.6		20000	16.6	14.7
20	2	2		100000	8.5	8.8
100	2	1.9		500000	8.2	8
2018-04-11
[] pM	DT		[] pM	DT(ATR)
100000	2.2		100000	3.2	4.1	4.4
20000	1.8		20000	37.6	36.9	49.1
4000	1.7		4000	106.6	81.6	74.7
800	1.5		800	112	91.2	109
160	1.1		160	98.7	106.4	104.7
32	1.2		32	111.1	103	107.4
6.4	1.4		6.4	84.5	87.7	98.6
1.28	1.4		1.28	102.9	106.7	112.5
0.256	1.6		0.256	104.7	107.7	107.9
0.0512	5.5		0.0512	93	102.8	103.2
0.01024	12.4		0.01024	86.4	94.4	98.4
0.002048	82.1		0.002048	100.7	104.7	104.4
2018-01-23
[] (pM)	DT			[] (pM)	DT(ATR)			[] (pM)	DT(PTR)
100000	1.57045	1.87784		100000	17.9398	14.3133		100000	2.63197	2.67243
20000	2.06415	1.91643		20000	98.3101	84.3804		20000	12.6936	8.72016
4000	2.36595	2.16		4000	114.73	114.286		4000	53.9699	50.7388
800	2.10687	1.79766		800	119.901	121.905		800	103.369	98.6865
160	2.44239	2.21136		160	120.413	114.716		160	118.484	102.624
32	2.49249	2.16927		32	122.817	104.998		32	119.04	105.934
6.4	2.73034	2.5935		6.4	120.801	106.413		6.4	117.698	99.5946
1.28	3.09126	3.01071		1.28	111.028	103.936		1.28	117.975	101.955
0.256	5.90033	5.17472		0.256	113.862	84.2907		0.256	113.357	84.746
0.0512	22.9137	20.5042		0.0512	111.061	88.2591		0.0512	118.73	84.3127
0.01024	67.1103	56.4378		0.01024	106.167	113.648		0.01024	115.179	111.27
0.002048	80.051	89.6964		0.002048	100.908	102.393		0.002048	106.281	67.6484
Figure 3C
2021-07-06	DT								DT(ATR)											DT(PTR)
[] pM	ARN8		HBEGF-KO		+HBEGF			[] pM	ARN8			HBEGF-KO			+HBEGF				[] pM	ARN8				HBEGF-KO			+HBEGF
25000	1.15754	9.34761	87.8334	95.903	-0.882198	-1.22661		1500000	22.4809	21.4351	11.4092	37.5167	16.0371	17.2284	35.2493	15.2196	18.1725		1500000	7.38519	8.4947	2.38735	0.697915	8.40433	7.04432	5.01209	8.41246	6.91013	1.0813	-1.0813
6250	-3.05388	-0.0356423	92.2557	92.5637	-0.289983	0.0727244		375000	52.865	61.6215	30.1921	70.8013	47.287	55.545	91.4052	59.1943	77.0107		375000	12.0584	12.8838	4.13246	4.45976	15.6783	11.1149	9.45134	19.5761	8.62408	5.41295	3.64273
1562.5	-5.59532	-1.8203	96.1779	97.4165	1.79801	0.528049		93750	85.0451	78.315	45.8691	80.1911	60.755	76.9906	99.1443	90.0044	92.0992		93750	39.6014	28.1911	14.1394	14.0984	33.2681	38.9267	28.619	33.1018	23.1895	35.0089	24.0399
390.625	8.37791	2.88351	107.436	100.4	4.20356	1.20585		23437.5	94.4594	90.2047	55.446	100.976	76.9756	81.2556	105.084	82.4564	100.442		23437.5	60.7547	66.975	74.3719	42.5566	74.5403	71.3172	53.6694	86.4198	52.9481	69.4772	50.6973
97.6562	19.0787	18.3662	100.722	102.815	6.22649	3.14409		5859.38	98.6562	82.5865	62.0791	104.378	85.4379	101.602	107.028	98.1013	109.203		5859.38	93.5181	97.6628	59.582	65.512	84.0233	90.1585	72.5817	106.197	56.923	89.5272	70.8229
24.4141	52.2462	58.1256	109.188	104.58	7.98061	10.3688		1464.84	93.9574	97.1149	95.8635	115.527	81.9634	85.7137	96.1261	102.119	108.78		1464.84	93.7043	90.9618	91.516	91.2778	93.2707	94.3505	86.4686	101.513	76.7826	93.988	85.6006
6.10352	89.1834	84.0471	108.92	111.094	8.44744	10.1335		366.211	104.428	101.744	99.9756	115.305	112.061	98.8572	107.864	107.798	114.759		366.211	100.831	109.164	101.894	100.03	98.4544	86.4047	77.4961	98.6339	66.1115	85.5326	76.0525
1.52588	94.0216	87.6012	112.937	111.231	32.0325	27.7864		91.5527	116.199	110.351	110.759	114.835	105.305	111.64	103.888	104.312	111.798		91.5527	105.989	96.9018	110.772	107.119	94.7851	90.2819	82.9161	91.6123	71.39	89.6585	81.8202
0.38147	97.9023	94.9228	111.427	109.61	66.6504	52.4473		22.8882	102.099	103.754	105.623	115.784	109.373	97.8802	100.116	115.141	113.194		22.8882	96.2577	97.9584	105.71	107.043	93.9036	94.2406	82.0315	99.6572	80.2647	93.8712	80.8788
0.0953674	112.981	98.9431	93.0407	97.7741	96.4343	82.325		5.72205	86.7822	109.673	110.499	111.561	116.794	97.8909	98.2137	109.663	117.227		5.72205	104.579	103.771	102.531	102.931	98.9609	84.744	79.5051	101.433	78.2604	83.7654	78.1904
0.0238419	90.3678	109.037	110.178	111.235	108.682	97.8286		1.43051	107.844	101.603	101.603	110.11	116.073	110.11	101.387	109.135	101.387		1.43051	101.086	99.3856	101.086	99.3856	82.4207	88.179	82.4207	87.4207	81.293	87.4207	81.293
2021-06-11	DT								DT(ATR)								DT(PTR)
[] pM	ARN8		HBEGF-KO		+HBEGF			[] pM	ARN8		HBEGF-KO		+HBEGF			[] pM	ARN8		HBEGF-KO		+HBEGF
50000	3.82889	4.34209	64.6617	71.8568	7.84661	8.70357		1500000	22.4809	21.4351	40.8181	37.5167	39.9257	35.2493		1500000	7.38519	8.4947	11.0614	8.40433	8.41246	6.91013
12500	7.39821	4.62593	78.9048	126.048	8.41418	12.7523		375000	52.865	61.6215	91.9558	70.8013	92.1762	91.4052		375000	12.0584	12.8838	15.0865	15.6783	19.5761	8.62408
3125	11.0019	6.63153	77.276	113.42	10.8661	18.7052		93750	85.0451	78.315	91.5119	80.1911	105.066	99.1443		93750	39.6014	28.1911	55.7308	33.2681	33.1018	23.1895
781.25	9.7724	9.56426	80.9857	132.999	10.8872	19.6788		23437.5	94.4594	90.2047	108.072	100.976	96.593	105.084		23437.5	60.7547	66.975	95.5646	74.5403	86.4198	52.9481
195.312	19.5244	18.9681	79.2888	131.21	11.5456	19.049		5859.38	98.6562	82.5865	110.949	104.378	94.545	107.028		5859.38	93.5181	97.6628	115.234	84.0233	106.197	56.923
48.8281	54.1306	58.4068	93.6543	129.217	14.9688	24.2244		1464.84	93.9574	97.1149	127.478	115.527	99.3047	96.1261		1464.84	93.7043	90.9618	128.124	93.2707	101.513	76.7826
12.207	84.9164	85.4104	96.8809	139.227	18.4435	31.9124		366.211	104.428	101.744	115.061	115.305	114.592	107.864		366.211	100.831	109.164	137.154	98.4544	98.6339	66.1115
3.05176	114.237	116.754	100.234	142.954	26.5413	48.1393		91.5527	116.199	110.351	116.639	114.835	115.344	103.888		91.5527	105.989	96.9018	124.919	94.7851	91.6123	71.39
0.762939	104.331	111.204	93.6555	130.987	57.5979	87.6343		22.8882	102.099	103.754	110.462	115.784	116.139	100.116		22.8882	96.2577	97.9584	122.239	93.9036	99.6572	80.2647
0.190735	110.824	119.327	97.2819	145.059	54.9996	96.2947		5.72205	86.7822	109.673	118.085	111.561	103.729	98.2137		5.72205	104.579	103.771	130.84	98.9609	101.433	78.2604
2021-06-04	DT								DT(ATR)								DT(PTR)
[] pM	ARN8		HBEGF-KO		+HBEGF			[] pM	ARN8		HBEGF-KO		+HBEGF			[] pM	ARN8		HBEGF-KO		+HBEGF
50000	-2.08177	0.871247	34.8446	34.2745	-1.6961	-0.846893		1500000	9.78951	11.4092	16.0371	17.2284	15.2196	18.1725		1500000	2.38735	0.697915	7.04432	5.01209	1.0813	-1.0813
12500	0.000993118	-0.621762	60.7472	69.8654	0.245232	-0.490879		375000	20.3694	30.1921	47.287	55.545	59.1943	77.0107		375000	4.13246	4.45976	11.1149	9.45134	5.41295	3.64273
3125	0.584982	1.24631	66.5652	83.701	0.88	1.90864		93750	36.3001	45.8691	60.755	76.9906	90.0044	92.0992		93750	14.1394	14.0984	38.9267	28.619	35.0089	24.0399
781.25	3.85004	2.01518	74.473	74.4612	3.72864	4.90752		23437.5	60.2399	55.446	76.9756	81.2556	82.4564	100.442		23437.5	74.3719	42.5566	71.3172	53.6694	69.4772	50.6973
195.312	15.7025	15.8274	92.286	136.8359679*	5.1882	4.92292		5859.38	59.8792	62.0791	85.4379	101.602	98.1013	109.203		5859.38	59.582	65.512	90.1585	72.5817	89.5272	70.8229
48.8281	42.6415	41.0522	93.6669	82.4086	10.5452	7.41982		1464.84	81.3329	95.8635	81.9634	85.7137	102.119	108.78		1464.84	91.516	91.2778	94.3505	86.4686	93.988	85.6006
12.207	64.5591	73.0506	85.3108	87.9041	10.5178	13.1659		366.211	101.066	99.9756	112.061	98.8572	107.798	114.759		366.211	101.894	100.03	86.4047	77.4961	85.5326	76.0525
3.05176	82.5962	101.851	89.4544	95.7434	21.3793	30.5395		91.5527	110.526	110.759	105.305	111.64	104.312	111.798		91.5527	110.772	107.119	90.2819	82.9161	89.6585	81.8202
0.762939	95.2282	101.395	86.6388	86.4157	45.866	50.8725		22.8882	105.192	105.623	109.373	97.8802	115.141	113.194		22.8882	105.71	107.043	94.2406	82.0315	93.8712	80.8788
0.190735	85.0635	101.297	84.2069	92.7338	66.878	91.3107		5.72205	110.846	110.499	116.794	97.8909	109.663	117.227		5.72205	102.531	102.931	84.744	79.5051	83.7654	78.1904
0.0476837	88.3578	93.2553	94.4473	94.7625	87.4348	96.8047		1.43051	107.844	101.603	116.073	110.11	109.135	101.387		1.43051	101.086	99.3856	88.179	82.4207	87.4207	81.293

## Sheet: Figure 4
Figure 4C
2019-11-14
[] (pM)	DT			[] (pM)	DT(ATC)
0	100.5	108		0	102.1	102.2
0.000256	107.2	110.3		0.0256	110.1	104.5
0.00128	110.5	115.3		0.128	112.1	112.4
0.0064	114	111.8		0.64	88.6	94.2
0.032	106.1	103.3		3.2	28.2	30.6
0.16	48.2	57.2		16	7.2	6.6
0.8	6.9	7.4		80	6.2	6.4
4	2.6	2.4		400	7.3	7.3
20	1.8	1.9		2000	7.4	7.5
100	1.6	1.6		10000	7	7.2
2020-02-27
[] (pM)	DT				[] (pM)	DT(PTC)
0	99.5	95.4	96.5		0	103	99.6
0.000256	95.7	98.2	96.5		0.0128	103.7	101.9
0.00128	98.1	96.7	97.6		0.064	103.2	101.4
0.0064	86.5	88.6	89.4		0.32	102.9	104.2
0.032	56.7	56.6	58.9		1.6	108.8	104.6
0.16	13.1	10.1	11.1		8	91.6	92.5
0.8	2.8	2.6	2.4		40	25.9	23.5
4	1.8	1.7	1.6		200	3.1	2.7
20	1.5	1.3	1.4		1000	2.1	2.2
100	1.3	1.2	1.3		5000	2.2	2.2
2019-12-19
[] (pM)	DT			[] (pM)	DT(ATC)			[] (pM)	DT(PTC)
0	95.1	93.8		0	102.9	104.8		0	100.9	98.6
0.000411138	97.1	94.6		0.00409865	107.5	108.2		0	104.4	105.7
0.00205569	96.3	92.4		0.0204932	107.4	109.1		0	104.9	104.1
0.0102784	79.8	87.7		0.102466	110.9	107.7		0.1	104.4	100.2
0.0513922	39.2	49.4		0.512331	111.7	107		0.5	90.2	81.8
0.256961	8	14.8		2.56165	82.7	89.2		2.6	47.1	37.3
1.2848	2.9	3.4		12.8083	21.7	25.8		12.8	7.4	6.1
6.42402	2.1	2		64.0414	5.2	5.5		64.1	2.4	2.3
32.1201	1.7	1.7		320.207	4.5	4.3		320.3	1.9	2
160.601	1.5	1.5		1601.03	6.2	6.2		1601.27	1.8	1.7
21/03/2019
[] (pM)	DT					[] (pM)	DT(PTC)
0	80.6	96.2	106.2	103.1		0	105.2	101.7	103.6	103.4
0.00034048	95.8	113	118.1	120.2		0.00512	118.8	116.5	110.2	115.7
0.0017024	102.8	127.9	134.8	134.2		0.0256	132.9	129.4	126.6	123.7
0.008512	103.9	129.5	133.5	138.4		0.128	140.6	136.3	138.3	128.1
0.04256	68.4	98	80.1	99.6		0.64	145.4	149.5	147.4	133.2
0.2128	18.4	25.5	16.7	26		3.2	154.7	155.3	166.1	138.7
1.064	4	5.3	5	5.7		16	103.7	89.6	103.8	73.3
5.32	2.6	3.4	3.1	3.1		80	20.6	15.5	17.8	14.9
26.6	1.8	2.4	2.7	2.3		400	4.3	4	4	4.4
133	2.1	2.5	2.7	2.6		2000	3.7	3.3	3.6	3.8
665	2	2.3	2.4	2.3		10000	3.4	3.3	3.1	3.1
3325	2.4	2.2	2.4	2.5		50000	3	3	3	3.4
2018-05-16
[] (pM)	DT(ATC)
0.001024	98.4	96.1	98.7	101.8
0.00512	104.8	102.8	99.2	98.7
0.0256	100.9	93.8	99	94.8
0.128	96.9	104	97.7	93.8
0.64	100.4	103.1	96	88.1
3.2	57.7	99	91	87.9
16	12.5	54	33.4	45.1
80	6.5	14.1	5.8	7.4
400	3.5	4.7	3.3	3.6
2000	2.9	2.5	2.7	2.9
10000	3	3	2.6	3.1
	3	2.8	2.9	3.2
Figure 4D
2019-04-25	HEK-WT
[] (pM)	DT					[] (pM)	DT(ATC)			[] (pM)	DT(PTC)			[] (pM)	cycloheximide
0	83.6	80.5	89.6	96		0	114.9	114.4		0	97.4	112.2		0	95	111.5	109.6	95.2
0.0128	99.6	117.6	78.7	88.7		0.128	116.4	89.9		0.128	96.2	97.6		51.2	108.5	105.3	86.1	90.4
0.064	93.1	107.8	84.5	100.8		0.64	95	107.9		0.64	82.6	91		256	100	110.4	94.2	111.6
0.32	107.9	107.2	91.6	106.4		3.2	109.9	119.1		3.2	91.8	107		1280	105.9	108.4	96.4	117.1
1.6	108.2	101.5	88.6	105.2		16	111.1	86.9		16	95.1	129.3		6400	111	93.9	94.9	95.4
8	83.8	72.1	67.7	83.5		80	41.1	39.1		80	112.7	117.7		32000	127.8	101	91	94.5
40	40.6	43.3	59.4	34.2		400	27.9	22.1		400	77.5	66.2		160000	67.5	55.3	77.2	57
200	18.2	15.3	18.2	21.6		2000	22.2	12.9		2000	39.7	40		800000	22	20	18.9	19.8
1000	14.2	10.4	8.9	9.7		10000	15.6	15.8		10000	17.9	27.1		4000000	13.6	13	16	15.1
5000	9.4	8.5	8.1	8.5		50000	12.4	11.6		50000	19.9	24.2		20000000	11.7	11.1	11.4	13.6
	HEK-DPH4-KO
[] (pM)	DT					[] (pM)	DT(ATC)			[] (pM)	DT(PTC)			[] (pM)	cycloheximide
0	111.4	99.7	98.5	92.9		0	99.6	90.6		0	94.9	101.6		0	101.1	97.5	104.5	107.6
0.0128	104.9	113.3	92.3	99.9		0.128	101.6	117.3		0.128	109.5	93.2		51.2	102.9	116.4	104.8	104.7
0.064	104.5	88.3	114.7	118.8		0.64	101.8	105.2		0.64	103.8	133.2		256	101.1	114.7	105.3	137.6
0.32	98.6	103.2	97.3	107.5		3.2	109.5	108		3.2	109.7	104.6		1280	110.6	110.5	118.4	114.2
1.6	110.2	114.6	104.5	119.8		16	111.8	114.1		16	109.3	120.6		6400	101.3	107.5	114.8	107.8
8	101	101.5	98.6	112.1		80	106.3	100.4		80	118	138		32000	100.8	99.4	114.2	109.1
40	102.2	91.9	95.2	94		400	95.7	98.5		400	99	114.2		160000	83.5	80.9	87	82.6
200	87.5	90.5	92.5	83.9		2000	85.1	90.8		2000	91	102.8		800000	65	63.6	67.2	64.2
1000	95.3	89.1	99.6	91.1		10000	94	95.9		10000	86	103.3		4000000	49.2	50.3	51.9	54.1
5000	94.4	92.1	101.7	101.7		50000	102.7	96.5		50000	95.2	105.2		20000000	47.4	49.9	46.5	48.3
2019-12-12	HEK-WT
[] (pM)	DT				[] (pM)	DT(PTC)			[] (pM)	cycloheximide				[] (pM)	DT							[] (pM)	DT(ATC)					[] (pM)	cycloheximide
0	85.8	55.2	64		0	109.2	109.5		0	141.1	121.9	113.3		0	109.4	118.1	104.8	95.2	95.4	85.7		0	93.6	103	94.2	102		0	98.3	105.2	104.5	107.7
0.000170667	90.5	70.5	77.8		0.00512	94.4	103.6		0.2048	107.8	116.5	149.9		0.0128	103.8	95.1	97.7	95.5	101.4	89		0.0256	96.8	93.9	97.4	102.5		512	77.9	105.1	98.3	106.7
0.000853333	87.3	79.5	90.3		0.0256	110.4	121.1		1.024	118	131.5	133.9		0.064	81.1	74.8	82.4	66.2	108.4	93.3		0.128	89.1	73.9	110.1	104.6		2560	91.3	88.5	95	97.5
0.00426667	84.1	86.9	112.2		0.128	120	113.9		5.12	135.2	121.5	132.7		0.32	90	82.3	98.7	93.6	102.8	107.8		0.64	105	95.6	103.9	115		12800	90.8	93.1	105.8	96.9
0.0213333	82	84.9	122.6		0.64	102.5	122.6		25.6	120.9	123.2	114.5		1.6	87.9	78.8	78.8	82.4	98.4	99		3.2	105.4	101.2	99.5	100.7		64000	88.8	80.3	78.8	74.9
0.106667	91.2	103.2	121.2		3.2	121.9	125		128	125.4	125.3	135.7		8	50.4	50.6	48.3	44	56.7	55.6		16	82.9	84	95.8	92.8		320000	59.4	56.4	50.9	47.6
0.533333	93.4	109.2	112.7		16	123	106.6		640	110.7	110.3	130.3		40	29	30.7	28.4	29	31.2	32.9		80	64.5	66.7	68.7	68.9		1600000	34.8	30.9	35.1	32.8
2.66667	108.2	112.2	124.2		80	94.6	91.4		3200	115.7	121.5	120		200	24.7	23.8	21.3	19.2	26.7	24.3		400	50.2	46	49	53.5		8000000	25.2	23.5	20.2	24.5
13.3333	93.1	117	124.9		400	55.8	58.9		16000	121.8	123.3	110.2		1000	25.6	17.2	16.3	22.1	22.9	20		2000	39.6	42.6	42.2	35.5		40000000	20.6	21.3	25.2	18.8
66.6667	89.8	77.3	86.5		2000	30.6	41		80000	103.1	110.3	99.4		5000	18.1	21	20.8	19.2	19.2	20.3		10000	36.1	35.5	38.1	35.6		200000000	20.9	18.7	17.1	17.7
333.333	34.4	45.4	35.7		10000	30.6	34.7		400000	40.2	51.7	40.6
1666.67	22.9	23.7	23.5		50000	36.8	32.5		2000000	27.2	24.9	27.6
	HEK-DPH4-KO
[] (pM)	DT				[] (pM)	DT(PTC)			[] (pM)	cycloheximide				[] (pM)	DT							[] (pM)	DT(ATC)					[] (pM)	cycloheximide
0	73.2	103.5	106.5		0	87.1	94.9		0	100.7	110.9	123.2		0	105.2	90.3	98.6	90.2	99.4	105.2		0	112.5	89.5	118	116.6		0	109.3	99.9	98.3	103.6
0.000170667	72.3	80	71.8		0.00512	77.9	63.3		0.2048	79.9	83.9	98.1		0.0128	104.4	97.1	122.8	101	114.7	103.3		0.0256	99	83	100.9	102.4		512	86.6	94.8	101.3	93.4
0.000853333	80.1	112.8	98.6		0.0256	104.3	104.4		1.024	68.3	107.4	109.8		0.064	88.7	108.3	108.3	93	109.7	115.8		0.128	95.3	103.1	118.9	106.4		2560	85.8	98.2	113.1	100.9
0.00426667	87.8	116.4	115.5		0.128	102.2	96.7		5.12	85.6	113.3	98.4		0.32	100.7	132.1	95	88.7	113.5	115.8		0.64	94	90.9	99.5	95.2		12800	84.5	97.7	90.9	95.5
0.0213333	76.9	117.4	101		0.64	105.6	96.1		25.6	111.3	100.6	111.8		1.6	97.3	114.5	101.2	105.1	86.1	126.5		3.2	104.7	95.7	116.3	90.1		64000	78.7	72.7	70.5	72.6
0.106667	96.4	109	107.6		3.2	103	110.8		128	108.1	106.6	119.7		8	89.9	100.1		88.4	92.7	93.3		16	90.1	83.9	107.3	98.5		320000	39.5	38.4	38.6	35.5
0.533333	76.4	117.9	104.2		16	113	111.4		640	87.7	76.5	122.9		40	83.2	95.1	81.4	83.2	97.8	82.2		80	102.2	90.4	96.1	96.2		1600000	21.5	20.7	19.1	21.8
2.66667	71.7	90.2	77		80	90.2	73.5		3200	74.8	82.8	99.2		200	92.8	84.1	90.5	77.2	84.8	99.8		400	94.1	92.5	102.1	100.8		8000000	13.6	15	14.4	15
13.3333	82.1	73.6	87.7		400	86.8	85.1		16000	72.4	82.3	91.9		1000	82.8	84.2	85.2	83.1	96.5	84.8		2000	92.2	82	72.5	96.7		40000000	9.4	11.1	11	9.7
66.6667	69.4	96	80.2		2000	72.1	72.6		80000	68.3	78.6	79.5		5000	89.7	85.7	80.4	87.8	93	98.5		10000	76.3	76.5	82.5	101		200000000	8.9	7.9	9.2	8.7
333.333	66.8	91.6	84.2		10000	82.1	84.2		400000	39.4	42	44.2
1666.67	56.8	86.2	81.6		50000	76.3	79.7		2000000	24	25.4	24.9
2019-06-19	HEK-WT
[] (pM)	DT					[] (pM)	DT(ATC)			[] (pM)	cycloheximide
0	87.5	100.4	101.4	99.3		0	99.3	100.2		0	96.9	103.6	84.1	105
0.0128	94.3	102.3	103.8	103.8		0.0256	104.9	98.2		51.2	107.3	108.7	104.5	107.9
0.064	97.9	106.3	104.1	105.9		0.128	96.7	95.4		256	96	97.5	98.1	100.5
0.32	98.3	103.4	108.4	105.2		0.64	97.1	84.4		1280	93.1	99.9	99.6	103.5
1.6	89.4	82.9	97.5	96.7		3.2	88.8	92.1		6400	92.8	95.6	102.5	102.7
8	88.5	63.5	91.7	100.9		16	87.2	76.3		32000	76.2	90.3	94.2	101.1
40	47.7	36.9	49.3	52.3		80	59.6	59.5		160000	61	63.3	76.2	78.8
200	30.2	32.3	32.7	33.6		400	47.8	43.9		800000	42.5	44.3	45.7	49.9
1000	29.2	26.4	26.5	25.6		2000	37.9	39.9		4000000	36.5	32.1	34.8	33.8
5000	26.4	29.7	26.9	24.8		10000	38.7	36.2		20000000	30.7	30.5	32.7	27.5
	HEK-DPH4-KO
[] (pM)	DT					[] (pM)	DT(ATC)			[] (pM)	DT(PTC)			[] (pM)	cycloheximide
0	102.1	97.4	112.2	102.5		0	88.2	97.1		0	99.2	92.6		0	96.4	99.3	91.5	95.5
0.0128	100.4	94.1	112.8	107.6		0.0256	95.1	91.6		0.256	105.5	97.6		51.2	86.7	91.8	100.3	104.1
0.064	110.6	98.1	108.2	100.9		0.128	103	98.8		1.28	110	112.7		256	99.1	106.1	97.7	110.3
0.32	98.5	103.4	120.8	107.1		0.64	95.3	104.6		6.4	112.2	97.9		1280	95.7	91.1	114.3	104.2
1.6	109.5	113.5	123.8	110.6		3.2	107.4	107		32	103.7	101.9		6400	102.3	110.5	102.7	102.3
8	103.6	107.9	111.6	110.4		16	103.7	108.4		160	93.4	105.8		32000	97.2	100.1	96.5	93.7
40	98.9	91.3	115.4	99.7		80	102.9	85.4		800	108.7	94.4		160000	70.3	68.7	77.1	71.6
200	95.4	100.5	102.3	100.1		400	98	89.8		4000	98	104.5		800000	48.1	44.1	46.2	44
1000	88.5	90.5	92.3	105.7		2000	95.9	80.2		20000	103.4	111.5		4000000	32.4	29.2	33.3	33.2
5000	90.4	92.8	102.3	109.9		10000	101.7	96.1		100000	105.4	106.2		20000000	26.3	26.1	28.8	30.6
2019-04-11	HEK-WT
[] (pM)	DT				[] (pM)	DT(PTC)			[] (pM)	cycloheximide
0	85.8	55.2	64		0	109.2	109.5		0	141.1	121.9	113.3
0.000170667	90.5	70.5	77.8		0.00512	94.4	103.6		0.2048	107.8	116.5	149.9
0.000853333	87.3	79.5	90.3		0.0256	110.4	121.1		1.024	118	131.5	133.9
0.00426667	84.1	86.9	112.2		0.128	120	113.9		5.12	135.2	121.5	132.7
0.0213333	82	84.9	122.6		0.64	102.5	122.6		25.6	120.9	123.2	114.5
0.106667	91.2	103.2	121.2		3.2	121.9	125		128	125.4	125.3	135.7
0.533333	93.4	109.2	112.7		16	123	106.6		640	110.7	110.3	130.3
2.66667	108.2	112.2	124.2		80	94.6	91.4		3200	115.7	121.5	120
13.3333	93.1	117	124.9		400	55.8	58.9		16000	121.8	123.3	110.2
66.6667	89.8	77.3	86.5		2000	30.6	41		80000	103.1	110.3	99.4
333.333	34.4	45.4	35.7		10000	30.6	34.7		400000	40.2	51.7	40.6
1666.67	22.9	23.7	23.5		50000	36.8	32.5		2000000	27.2	24.9	27.6
	HEK-DPH4-KO
[] (pM)	DT				[] (pM)	DT(PTC)			[] (pM)	cycloheximide
0	73.2	103.5	106.5		0	87.1	94.9		0	100.7	110.9	123.2
0.000170667	72.3	80	71.8		0.00512	77.9	63.3		0.2048	79.9	83.9	98.1
0.000853333	80.1	112.8	98.6		0.0256	104.3	104.4		1.024	68.3	107.4	109.8
0.00426667	87.8	116.4	115.5		0.128	102.2	96.7		5.12	85.6	113.3	98.4
0.0213333	76.9	117.4	101		0.64	105.6	96.1		25.6	111.3	100.6	111.8
0.106667	96.4	109	107.6		3.2	103	110.8		128	108.1	106.6	119.7
0.533333	76.4	117.9	104.2		16	113	111.4		640	87.7	76.5	122.9
2.66667	71.7	90.2	77		80	90.2	73.5		3200	74.8	82.8	99.2
13.3333	82.1	73.6	87.7		400	86.8	85.1		16000	72.4	82.3	91.9
66.6667	69.4	96	80.2		2000	72.1	72.6		80000	68.3	78.6	79.5
333.333	66.8	91.6	84.2		10000	82.1	84.2		400000	39.4	42	44.2
1666.67	56.8	86.2	81.6		50000	76.3	79.7		2000000	24	25.4	24.9

## Sheet: Figure 5
Figure 5D
2019-06-11
[] (pM)	DT			[] (pM)	DT(ATF)			[] (pM)	DT(PTF)
0	96.5	95.1		0	93.5	103.4		0	104.5	107
0.00256	100.5	104.5		0.128	107.7	109.8		0.128	110	113
0.0128	86.6	78.2		0.64	109.2	107.8		0.64	109.2	110.6
0.064	27.3	14.8		3.2	95.4	92.7		3.2	97.2	94.5
0.32	3.7	3.3		16	67.2	68.7		16	66	74.4
1.6	2.4	2.2		80	17.3	14.4		80	16.3	21.1
8	2	1.9		400	4.4	4.2		400	5.5	5.7
40	1.9	1.9		2000	3.3	3.6		2000	4.6	4.2
200	1.7	1.7		10000	3.1	3.2		10000	4.2	3.7
1000	1.6	1.7		50000	3.2	2.8		50000	3.8	3.6
2019-06-06
[] (pM)	DT			[] (pM)	DT(ATF)			[] (pM)	DT(PTF)
0	100	100		0	100	100		0	100	100
0.00256	102.3	89.5		0.128	94.6	93.1		0.128	91.7	90.1
0.0128	96.7	81.8		0.64	99.2	97.6		0.64	94.4	86.5
0.064	40.2	18.1		3.2	92.8	82		3.2	81.5	88.8
0.32	9.6	6.3		16	66.2	56.9		16	57.9	65
1.6	5.6	5.3		80	23.7	14.2		80	18.8	21.4
8	4.8	4.5		400	10	7.3		400	6.6	8.5
40	4.4	4.4		2000	6.6	5.4		2000	5.3	5.8
200	4.9	4.3		10000	5.6	5.4		10000	4.8	5.6
1000	4.9	4.5		50000	5.5	4.5		50000	5.8	5.1
2021-11-02
[] (pM)	DT					[] (pM)	DT(ATF)					[] (pM)	DT(PTF)
500	1.52686	1.72602	1.45784	1.49542		50000	2.36908	2.35613	2.20346	2.17376		50000	2.6621	2.70119	2.78761	3.0203
100	1.72926	1.88386	1.59286	1.63577		12500	2.48659	2.25805	2.06937	2.1798		12500	2.65414	2.91131	2.641	2.88482
20	1.84776	1.94162	1.68588	1.79214		3125	2.36311	2.36037	2.20926	2.13247		3125	2.99272	3.45478	2.8716	2.95024
4	2.21273	2.27995	2.10022	2.1682		781.25	2.83065	2.78708	2.43035	2.44983		781.25	3.48217	4.02988	3.25137	4.37003
0.8	3.36939	3.43039	3.124	2.89735		195.312	5.11832	4.73841	4.56885	4.23594		195.312	8.78148	13.2552	6.90083	11.8838
0.16	11.4603	9.65009	9.38941	8.01741		48.8281	23.5551	15.0114	16.9498	11.9766		48.8281	35.6423	48.7633	32.8874	37.4799
0.032	41.2851	51.4822	36.8582	36.5123		12.207	69.6817	69.197	58.3685	59.5732		12.207	86.937	90.6377	85.4772	85.4187
0.0064	75.0059	78.3283	74.0762	74.6373		3.05176	112.45	114.031	100.763	100.502		3.05176	113.974	99.9154	112.484	103.963
0.00128	99.2066	107.708	101.05	107.158		0.762939	127.385	124.754	110.085	114.598		0.762939	125.661	104.303	120.21	101.701
0.000256	93.1532	110.493	99.1621	108.583		0.190735	114.169	120.564	115.714	120.061		0.190735	121.95	116.095	114.1	103.561
5.12e-05	85.5057	112.887	101.38	105.985		0.0476837	116.902	121.308	105.706	106.903		0.0476837	118.421	112.719	111.11	99.9238
Figure 5E
2020-02-24
Time (hours)	DT				DT(PTF)				DT(PTF)
0	102.5	101.6		0	101.4	95.3		0	103.3	95.7
0.25	101.1	97		3.5	87.1	85.9		0.25	98.4	103.5
0.5	85.3	86.4		4	84.4	78.7		0.5	101.2	102.4
1	29.4	28		4.5	79.3	76.9		1	102	97.4
1.5	10.3	9.5		5	78.2	73.3		1.5	99	107.5
2	6	6		5.5	73.4	68.9		2	96.7	95.9
2.5	5.2	5		6	61	61.5		2.5	91.8	93.5
3	4.7	4.4		6.5	55.2	53.3		3	87.4	93.8
3.5	4.5	4.3		7	48.5	44.6		3.5	80.1	82
4	4	3.9		7.5	38.4	37.5		4	77.1	74.4
4.5	4	3.7		8	32	29.4		4.5	68.3	63.2
2020-08-11
Time (hours)	DT			DT(AT-F)				DT(PT-F)
0	100.5	108		106.6	101.3	94.7		105	103.8	105.3
0.5	86.1	95.6		107.5	102.6	95.6		105.9	106.4	109.3
1	32.9	36.2		108	103.5	96.4		108.5	104.9	106.5
2	5.8	6.8		101.3	95.9	86.8		111.1	99.2	112
3	4.8	5.6		85.1	80.5	74.5		107.5	113.2	105.4
4	4.5	5.1		66.7	66.3	58.9		97.5	99.3	93.8
5	4	4.6		53.1	54.9	49.6		90.7	88.4	92.4
6	3.8	4.3		39.2	38.1	38.6		76.4	77.2	76.3
7	3.6	3.8		31.2	30	30.7		64.3	64.4	62.9
8	3.2	3.5		23.6	22	23		55.8	55.6	57.5
2020-08-14
Time (hours)	DT			DT(AT-F)				DT(PT-F)
0	108.2	110.2		104.9	96.9	103.3		107.5	104.5	93.6
0.5	104.8	105.9		105.9	100.1	102.1		110.1	107	98.3
1	26.2	31.2		108.1	104.3	104.2		112.1	110.6	97.3
2	6.6	8		102.7	105.6	95.4		112.4	107.7	95.9
2.5	5.8	7.1		97.7	96.2	94		109.4	110.8	97.7
4	4.5	5.3		63.9	63.3	58.4		83.7	83.1	77.5
5	4.3	5.1		45.6	46.5	42.3		77.6	75.4	71
6	4.2	4.5		32.9	31.3	31.4		63.7	66.6	57.8
7	3.9	4.3		21.5	21.4	19		49.1	48.3	43.8
8	3.4	3.6		15.2	13.7	13.4		36.2	36.7	32.9
2021-03-26
Time (hours)	DT			DT(AT-F)
0	109.2	103.2		102.1	96.8	97.2	91.5
0.5	102.1	98.3		102.2	100.4	99.8	96.9
1	61.7	67.3		103.5	105.8	107.3	99.4
2	13.8	14.7		108.4	106	102.9	102.5
2.5	6	6.3		102	107.9	105.3	107.9
4	4.8	5.1		98.2	97.3	101.7	100.5
5	4.4	4.5		85.3	85.2	83.9	86.1
6	4.2	4.2		71	70.4	68.3	68.6
7	3.7	3.9		57.7	57.6	55.6	52.4
8	3.6	3.7		48	48.1	48.1	43.4
Figure 5F
2021-11-02
[] (pM)	DT			[] (pM)	x-DT(uncleavable)
500	1.52686	1.72602		50000	2.23912	2.4007
100	1.72926	1.88386		12500	2.19805	2.39945
20	1.84776	1.94162		3125	2.42908	2.59638
4	2.21273	2.27995		781.25	3.88822	3.70299
0.8	3.36939	3.43039		195.312	21.6182	17.8784
0.16	11.4603	9.65009		48.8281	71.3846	59.3903
0.032	41.2851	51.4822		12.207	111.677	104.317
0.0064	75.0059	78.3283		3.05176	110.713	114.01
0.00128	99.2066	107.708		0.762939	117.926	125.029
0.000256	93.1532	110.493		0.190735	113.229	120.652
5.12e-05	85.5057	112.887		0.0476837	116.155	116.665
[] (pM)	DT			[] (pM)	x-DT(uncleavable)
500	1.45784	1.49542		50000	1.99606	2.09581
100	1.59286	1.63577		12500	2.03503	2.07285
20	1.68588	1.79214		3125	2.22387	2.19859
4	2.10022	2.1682		781.25	3.47338	2.77369
0.8	3.124	2.89735		195.312	16.9141	13.5476
0.16	9.38941	8.01741		48.8281	55.7609	43.8866
0.032	36.8582	36.5123		12.207	80.6408	80.8951
0.0064	74.0762	74.6373		3.05176	109.084	102.334
0.00128	101.05	107.158		0.762939	116.165	111.959
0.000256	99.1621	108.583		0.190735	114.658	108.377
5.12e-05	101.38	105.985		0.0476837	117.369	113.393
2022-01-28
[] (pM)	DT					[] (pM)	x-DT(uncleavable)
500	1.09431	1.23145	1.24615	1.17594		50000	1.95691	1.98602	1.62098	1.49772
100	1.2973	1.38969	1.49418	1.50098		12500	1.98807	2.06657	1.97419	1.56574
20	1.57377	1.94997	1.90738	1.84085		3125	2.18644	2.0829	2.25147	1.87459
4	3.84973	4.76186	5.25806	6.02692		781.25	6.24964	6.42407	5.63575	5.67657
0.8	25.1999	30.7674	41.7973	45.353		195.312	31.3663	37.9783	32.3183	32.1002
0.16	64.9939	77.3087	81.3593	94.1448		48.8281	86.1734	87.166	77.4883	70.8614
0.032	95.4605	78.4317	98.4396	97.4313		12.207	104.409	100.681	96.9696	79.2895
0.0064	98.0051	106.432	115.393	106.569		3.05176	113.539	97.925	94.8467	95.8477
0.00128	102.699	107.624	84.1702	81.4903		0.762939	84.1335	83.7986	80.2058	69.8115
0.000256	76.2619	81.6099	82.5767	83.0917		0.190735	86.3315	83.7382	84.3222	90.4953
5.12e-05	105.142	84.3725	84.2732	81.0364		0.0476837	113.397	79.6724	113.436	94.9244

## Sheet: Figure 6
Figure 6C
2019-11-20
[] (pM)	DT			[] (pM)	DT(ATT)
0	101.3	102.6		0	99.4	97.6
0.000256	102.6	103.7		0.0256	103.2	99.5
0.00128	104.7	104.6		0.128	103	99.9
0.0064	102.1	106.1		0.64	103.3	101.5
0.032	108.5	109.6		3.2	108	102.8
0.16	97.8	95.2		16	102.3	98.9
0.8	51.3	48.4		80	61.2	66
4	16.7	16.6		400	24.1	26
20	4	4.2		2000	7.9	6.9
100	2.5	2.6		10000	5.3	5.1
2021-06-30
[] (pM)	DT			[] (pM)	DT(PTT)
500	1.3762	1.43593		120000	4.89464	4.63834
125	1.60557	1.6847		30000	6.70289	5.98667
31.25	1.90364	1.89826		7500	11.6827	14.2544
7.8125	2.08063	1.96959		1875	24.576	26.8748
1.95312	2.14947	2.70785		468.75	53.8837	55.9501
0.488281	4.1729	4.81593		117.188	95.0331	92.6332
0.12207	12.8717	18.1036		29.2969	107.482	100.057
0.0305176	54.4269	52.2091		7.32422	109.657	101.616
0.00762939	96.3289	88.2566		1.83105	102.167	98.9611
0.00190735	92.5686	94.4846		0.457764	92.7382	97.8061
0.000476837	105.341	92.0109		0.114441	105.323	95.3816
2018-07-04
[] (pM)	DT					[] (pM)	DT(PTT)
0	69.4	88.2	97	105.6		0	116.3	104.2	106.8	112.5
0.001024	102.1	119.1	122.5	130.1		0.00512	126.8	133.9	133.7	124.7
0.00512	93.2	128.7	129	127.3		0.0256	151.4	153.6	148.3	128.7
0.0256	90.6	120	105.4	120.9		0.128	148.8	150.6	144.7	135
0.128	72	64	35.2	54.4		0.64	153.7	159.6	155.7	133.5
0.64	19.6	8.8	4.9	7.1		3.2	164.6	162.2	152.9	142.1
3.2	2.8	2.9	3.1	3.4		16	149.9	150.6	152.8	141.7
16	2	2.6	2.8	3.2		80	112.3	127.2	126.9	137.2
80	1.7	2.4	2.7	2.9		400	45.9	73.4	112.8	129.8
400	1.8	2.5	2.6	2.7		2000	19.7	22.2	22.6	61.4
2000	1.6	2.3	2.4	2.7		10000	6.2	6.6	5.5	13.3
10000	1.7	2.1	2.5	2.4		50000	4.29616	4.71247	4.52351	7.66423
2019-12-11
[] (pM)	DT			[] (pM)	DT(PTT)
0	93.5	102.4		0	102.7	102.7
0.000256	91.5	107		0.0020755	110.3	110.7
0.00128	96	100.8		0.0103775	109.4	114.1
0.0064	89.7	93.6		0.0518875	115	111.7
0.032	55.8	48.8		0.259438	116.5	119.1
0.16	10.4	10.8		1.29719	114.6	120.3
0.8	2.6	3		6.48594	111.8	112.5
4	1.9	2		32.4297	103.5	103.9
20	1.6	1.7		162.149	71.6	68.5
100	1.3	1.6		810.743	15.1	22
2019-01-10
[] (pM)	DT			[] (pM)	DT(ATT)
0	81.2	86.6		0	97.5	100.2	114.5
0.001024	87.3	93.4		0.001024	102.4	116.1	139
0.00512	93.6	94.9		0.00512	103.4	130.1	140.3
0.0256	100.7	110		0.0256	119.7	134.8	149.6
0.128	70.1	55.1		0.128	127.2	138.9	152.7
0.64	12.7	9.7		0.64	136.7	160.5	156.4
3.2	2.9	3.9		3.2	119	137.8	141.4
16	2.1	3.6		16	135.1	139	145.8
80	2.7	3.3		80	140.2	136.9	134.7
400	2.3	3		400	83.3	78.5	75.6
2000	2.1	2.9		2000	42.3	36.4	36.5
10000	1.9	2.5		10000	55.4	45.1	51.2
2019-11-14
[] (pM)	DT			[] (pM)	DT(ATT)
0	100.5	108		0	83.6	78.8
0.000256	107.2	110.3		0.0256	87.5	87.5
0.00128	110.5	115.3		0.128	93.4	90.2
0.0064	114	111.8		0.64	93.5	91.2
0.032	106.1	103.3		3.2	100.6	91.6
0.16	48.2	57.2		16	94.1	87.3
0.8	6.9	7.4		80	69.8	71.4
4	2.6	2.4		400	30	31
20	1.8	1.9		2000	13	14.6
100	1.6	1.6
Figure 6D
2019-04-26	DT	AT	PT
3	83.139	84.7171	99.9998
3.5	79.6567	100.001	94.0006
4	99.9977	37.639	21.5619
4.5	74.3221	17.0697	10.599
5	32.0013	9.80668	8.39216
5.5	7.31722	5.41965	2.71914
6	2.49871	3.10502	-0.43504
6.5	0.831343	3.34822	0.090694
7	-2.11091	1.88455	-0.8574
7.5	-1.82989	0.512954	-1.87155
2019-04-18	DT	AT	PT
3	99.9996	99.9997	81.7171
3.5	71.856	81.1836	100.001
4	55.2394	40.2799	25.1804
4.5	27.0094	18.4915	13.9836
5	8.65368	9.53833	9.6327
5.5	7.67488	7.49	5.97321
6	4.54441	6.20439	6.71735
6.5	1.94499	4.81259	5.72156
7	2.66323	2.02924	3.00868
7.5		1.3748	1.513
2019-11-14
	DT	SA	SP
3	100	100	100
3.5	88.7398	93.958	88.0959
4	53.5228	23.7279	31.8839
4.5	40.3967	6.54645	7.21427
5	20.4032	3.96883	5.00606
5.5	10.029	3.12375	4.6074
6	4.73885	2.08111	2.45323
6.5	-1.58484	0.959402	1.49273
7	-5.38364	0.278128	0.877647
7.5	-3.36216	0.135988	-0.50575
Figure 6E
2019-08-29	DT				AT				PT
4	42.1799	41.2534	44.3126	48.478	26.6963	24.3264	25.3853	22.0469	27.3641	23.0839	27.689	26.0457
4.5	38.5851	30.7161	30.7047	32.8141	9.71037	7.32731	7.66507	6.31418	18.3731	18.5457	11.8575	13.5727
5	37.4896	37.0314	37.6877	36.7583	5.72436	4.69032	4.63808	5.18177	7.36207	7.80351	5.14405	5.5249
5.5	5.40877	4.88153	5.0631	4.86576	4.41675	4.30606	4.40442	3.82901	3.58096	3.63493	3.67924	3.57438
6	4.00466	4.00381	4.10584	3.99464	4.44539	4.2353	4.05586	3.83426	3.38803	3.17227	3.60299	3.4542
6.5	3.85827	3.72308	3.87176	3.83651	4.55134	4.33624	3.70746	3.80641	3.16081	3.3874	4.02062	3.73641
7	3.90762	3.97126	4.08299	3.69633	4.04343	4.14755	3.97016	3.68589	3.98759	3.56908	3.81507	4.13981
2019-04-16	DT		AT		PT
4	31.0624	30.6858	54.3974	64.7733	37.0469	38.3165
4.5	30.8831	25.3117	18.0878	21.4536	15.614	18.7076
5	60.0059	61.6449	8.35399	9.17319	4.39557	8.74147
5.5	7.57005	10.2432	6.58053	8.32625	3.25272	4.92971
6	-0.129255	3.25155	7.16661	7.8568	4.43251	4.43696
6.5	-1.46622	3.52234	6.05079	6.38932	4.08517	4.5436
7	-1.99321	2.84087	6.76583	4.98526	5.69493	5.14066
7.5	-2.98603	0.696036	2.96617	3.3437	4.44292	3.24702
2019-03-27	DT	AT	PT
4	28.7799	29.2194	26.7787
4.5	49.1513	18.0711	15.2807
5	45.129	12.9485	9.62664
8	2.72235	4.05978	2.6046
